# Supplementary material for: A framework for inferring and analyzing pharmacotherapy treatment patterns
Source: BMC Med Inform Decis Mak. 2024 Mar 8;24:68. doi: 10.1186/s12911-024-02469-4 (PMC10924394; doi:10.1186/s12911-024-02469-4)
Supplement: Supplementary file 1 — Additional file 1. Self-harm ICD9/ICD10 Definition File. This file contains the ICD9/ICD10 codes used to identify self-harm. [file 12911_2024_2469_MOESM1_ESM.csv]

Classification-System	Code	Classification
ICD9	E950.0	Self-Harm
ICD9	E950.1	Self-Harm
ICD9	E950.2	Self-Harm
ICD9	E950.3	Self-Harm
ICD9	E950.4	Self-Harm
ICD9	E950.5	Self-Harm
ICD9	E950.6	Self-Harm
ICD9	E950.7	Self-Harm
ICD9	E950.8	Self-Harm
ICD9	E950.9	Self-Harm
ICD9	E951.0	Self-Harm
ICD9	E951.1	Self-Harm
ICD9	E951.8	Self-Harm
ICD9	E952.0	Self-Harm
ICD9	E952.1	Self-Harm
ICD9	E952.8	Self-Harm
ICD9	E952.9	Self-Harm
ICD9	E953.0	Self-Harm
ICD9	E953.1	Self-Harm
ICD9	E953.8	Self-Harm
ICD9	E953.9	Self-Harm
ICD9	E954.	Self-Harm
ICD9	E955.0	Self-Harm
ICD9	E955.1	Self-Harm
ICD9	E955.2	Self-Harm
ICD9	E955.3	Self-Harm
ICD9	E955.4	Self-Harm
ICD9	E955.5	Self-Harm
ICD9	E955.6	Self-Harm
ICD9	E955.7	Self-Harm
ICD9	E955.9	Self-Harm
ICD9	E956.	Self-Harm
ICD9	E957.0	Self-Harm
ICD9	E957.1	Self-Harm
ICD9	E957.2	Self-Harm
ICD9	E957.9	Self-Harm
ICD9	E958.0	Self-Harm
ICD9	E958.1	Self-Harm
ICD9	E958.2	Self-Harm
ICD9	E958.3	Self-Harm
ICD9	E958.4	Self-Harm
ICD9	E958.5	Self-Harm
ICD9	E958.6	Self-Harm
ICD9	E958.7	Self-Harm
ICD9	E958.8	Self-Harm
ICD9	E958.9	Self-Harm
ICD9	E959.	Self-Harm
ICD10	R45.88	Self-Harm
ICD10	T36.0X2A	Self-Harm
ICD10	T36.0X2D	Self-Harm
ICD10	T36.0X2S	Self-Harm
ICD10	T36.1X2A	Self-Harm
ICD10	T36.1X2D	Self-Harm
ICD10	T36.1X2S	Self-Harm
ICD10	T36.2X2A	Self-Harm
ICD10	T36.2X2D	Self-Harm
ICD10	T36.2X2S	Self-Harm
ICD10	T36.3X2A	Self-Harm
ICD10	T36.3X2D	Self-Harm
ICD10	T36.3X2S	Self-Harm
ICD10	T36.4X2A	Self-Harm
ICD10	T36.4X2D	Self-Harm
ICD10	T36.4X2S	Self-Harm
ICD10	T36.5X2A	Self-Harm
ICD10	T36.5X2D	Self-Harm
ICD10	T36.5X2S	Self-Harm
ICD10	T36.6X2A	Self-Harm
ICD10	T36.6X2D	Self-Harm
ICD10	T36.6X2S	Self-Harm
ICD10	T36.7X2A	Self-Harm
ICD10	T36.7X2D	Self-Harm
ICD10	T36.7X2S	Self-Harm
ICD10	T36.8X2A	Self-Harm
ICD10	T36.8X2D	Self-Harm
ICD10	T36.8X2S	Self-Harm
ICD10	T36.92XA	Self-Harm
ICD10	T36.92XD	Self-Harm
ICD10	T36.92XS	Self-Harm
ICD10	T37.0X2A	Self-Harm
ICD10	T37.0X2D	Self-Harm
ICD10	T37.0X2S	Self-Harm
ICD10	T37.1X2A	Self-Harm
ICD10	T37.1X2D	Self-Harm
ICD10	T37.1X2S	Self-Harm
ICD10	T37.2X2A	Self-Harm
ICD10	T37.2X2D	Self-Harm
ICD10	T37.2X2S	Self-Harm
ICD10	T37.3X2A	Self-Harm
ICD10	T37.3X2D	Self-Harm
ICD10	T37.3X2S	Self-Harm
ICD10	T37.4X2A	Self-Harm
ICD10	T37.4X2D	Self-Harm
ICD10	T37.4X2S	Self-Harm
ICD10	T37.5X2A	Self-Harm
ICD10	T37.5X2D	Self-Harm
ICD10	T37.5X2S	Self-Harm
ICD10	T37.8X2A	Self-Harm
ICD10	T37.8X2D	Self-Harm
ICD10	T37.8X2S	Self-Harm
ICD10	T37.92XA	Self-Harm
ICD10	T37.92XD	Self-Harm
ICD10	T37.92XS	Self-Harm
ICD10	T38.0X2A	Self-Harm
ICD10	T38.0X2D	Self-Harm
ICD10	T38.0X2S	Self-Harm
ICD10	T38.1X2A	Self-Harm
ICD10	T38.1X2D	Self-Harm
ICD10	T38.1X2S	Self-Harm
ICD10	T38.2X2A	Self-Harm
ICD10	T38.2X2D	Self-Harm
ICD10	T38.2X2S	Self-Harm
ICD10	T38.3X2A	Self-Harm
ICD10	T38.3X2D	Self-Harm
ICD10	T38.3X2S	Self-Harm
ICD10	T38.4X2A	Self-Harm
ICD10	T38.4X2D	Self-Harm
ICD10	T38.4X2S	Self-Harm
ICD10	T38.5X2A	Self-Harm
ICD10	T38.5X2D	Self-Harm
ICD10	T38.5X2S	Self-Harm
ICD10	T38.6X2A	Self-Harm
ICD10	T38.6X2D	Self-Harm
ICD10	T38.6X2S	Self-Harm
ICD10	T38.7X2A	Self-Harm
ICD10	T38.7X2D	Self-Harm
ICD10	T38.7X2S	Self-Harm
ICD10	T38.802A	Self-Harm
ICD10	T38.802D	Self-Harm
ICD10	T38.802S	Self-Harm
ICD10	T38.812A	Self-Harm
ICD10	T38.812D	Self-Harm
ICD10	T38.812S	Self-Harm
ICD10	T38.892A	Self-Harm
ICD10	T38.892D	Self-Harm
ICD10	T38.892S	Self-Harm
ICD10	T38.902A	Self-Harm
ICD10	T38.902D	Self-Harm
ICD10	T38.902S	Self-Harm
ICD10	T38.992A	Self-Harm
ICD10	T38.992D	Self-Harm
ICD10	T38.992S	Self-Harm
ICD10	T39.012A	Self-Harm
ICD10	T39.012D	Self-Harm
ICD10	T39.012S	Self-Harm
ICD10	T39.092A	Self-Harm
ICD10	T39.092D	Self-Harm
ICD10	T39.092S	Self-Harm
ICD10	T39.1X2A	Self-Harm
ICD10	T39.1X2D	Self-Harm
ICD10	T39.1X2S	Self-Harm
ICD10	T39.2X2A	Self-Harm
ICD10	T39.2X2D	Self-Harm
ICD10	T39.2X2S	Self-Harm
ICD10	T39.312A	Self-Harm
ICD10	T39.312D	Self-Harm
ICD10	T39.312S	Self-Harm
ICD10	T39.392A	Self-Harm
ICD10	T39.392D	Self-Harm
ICD10	T39.392S	Self-Harm
ICD10	T39.4X2A	Self-Harm
ICD10	T39.4X2D	Self-Harm
ICD10	T39.4X2S	Self-Harm
ICD10	T39.8X2A	Self-Harm
ICD10	T39.8X2D	Self-Harm
ICD10	T39.8X2S	Self-Harm
ICD10	T39.92XA	Self-Harm
ICD10	T39.92XD	Self-Harm
ICD10	T39.92XS	Self-Harm
ICD10	T40.0X2A	Self-Harm
ICD10	T40.0X2D	Self-Harm
ICD10	T40.0X2S	Self-Harm
ICD10	T40.1X2A	Self-Harm
ICD10	T40.1X2D	Self-Harm
ICD10	T40.1X2S	Self-Harm
ICD10	T40.2X2A	Self-Harm
ICD10	T40.2X2D	Self-Harm
ICD10	T40.2X2S	Self-Harm
ICD10	T40.3X2A	Self-Harm
ICD10	T40.3X2D	Self-Harm
ICD10	T40.3X2S	Self-Harm
ICD10	T40.4X2A	Self-Harm
ICD10	T40.4X2D	Self-Harm
ICD10	T40.4X2S	Self-Harm
ICD10	T40.412A	Self-Harm
ICD10	T40.412D	Self-Harm
ICD10	T40.412S	Self-Harm
ICD10	T40.422A	Self-Harm
ICD10	T40.422D	Self-Harm
ICD10	T40.422S	Self-Harm
ICD10	T40.492A	Self-Harm
ICD10	T40.492D	Self-Harm
ICD10	T40.492S	Self-Harm
ICD10	T40.5X2A	Self-Harm
ICD10	T40.5X2D	Self-Harm
ICD10	T40.5X2S	Self-Harm
ICD10	T40.602A	Self-Harm
ICD10	T40.602D	Self-Harm
ICD10	T40.602S	Self-Harm
ICD10	T40.692A	Self-Harm
ICD10	T40.692D	Self-Harm
ICD10	T40.692S	Self-Harm
ICD10	T40.7X2A	Self-Harm
ICD10	T40.7X2D	Self-Harm
ICD10	T40.7X2S	Self-Harm
ICD10	T40.712A	Self-Harm
ICD10	T40.712D	Self-Harm
ICD10	T40.712S	Self-Harm
ICD10	T40.722A	Self-Harm
ICD10	T40.722D	Self-Harm
ICD10	T40.722S	Self-Harm
ICD10	T40.8X2A	Self-Harm
ICD10	T40.8X2D	Self-Harm
ICD10	T40.8X2S	Self-Harm
ICD10	T40.902A	Self-Harm
ICD10	T40.902D	Self-Harm
ICD10	T40.902S	Self-Harm
ICD10	T40.992A	Self-Harm
ICD10	T40.992D	Self-Harm
ICD10	T40.992S	Self-Harm
ICD10	T41.0X2A	Self-Harm
ICD10	T41.0X2D	Self-Harm
ICD10	T41.0X2S	Self-Harm
ICD10	T41.1X2A	Self-Harm
ICD10	T41.1X2D	Self-Harm
ICD10	T41.1X2S	Self-Harm
ICD10	T41.202A	Self-Harm
ICD10	T41.202D	Self-Harm
ICD10	T41.202S	Self-Harm
ICD10	T41.292A	Self-Harm
ICD10	T41.292D	Self-Harm
ICD10	T41.292S	Self-Harm
ICD10	T41.3X2A	Self-Harm
ICD10	T41.3X2D	Self-Harm
ICD10	T41.3X2S	Self-Harm
ICD10	T41.42XA	Self-Harm
ICD10	T41.42XD	Self-Harm
ICD10	T41.42XS	Self-Harm
ICD10	T41.5X2A	Self-Harm
ICD10	T41.5X2D	Self-Harm
ICD10	T41.5X2S	Self-Harm
ICD10	T42.0X2A	Self-Harm
ICD10	T42.0X2D	Self-Harm
ICD10	T42.0X2S	Self-Harm
ICD10	T42.1X2A	Self-Harm
ICD10	T42.1X2D	Self-Harm
ICD10	T42.1X2S	Self-Harm
ICD10	T42.2X2A	Self-Harm
ICD10	T42.2X2D	Self-Harm
ICD10	T42.2X2S	Self-Harm
ICD10	T42.3X2A	Self-Harm
ICD10	T42.3X2D	Self-Harm
ICD10	T42.3X2S	Self-Harm
ICD10	T42.4X2A	Self-Harm
ICD10	T42.4X2D	Self-Harm
ICD10	T42.4X2S	Self-Harm
ICD10	T42.5X2A	Self-Harm
ICD10	T42.5X2D	Self-Harm
ICD10	T42.5X2S	Self-Harm
ICD10	T42.6X2A	Self-Harm
ICD10	T42.6X2D	Self-Harm
ICD10	T42.6X2S	Self-Harm
ICD10	T42.72XA	Self-Harm
ICD10	T42.72XD	Self-Harm
ICD10	T42.72XS	Self-Harm
ICD10	T42.8X2A	Self-Harm
ICD10	T42.8X2D	Self-Harm
ICD10	T42.8X2S	Self-Harm
ICD10	T43.012A	Self-Harm
ICD10	T43.012D	Self-Harm
ICD10	T43.012S	Self-Harm
ICD10	T43.022A	Self-Harm
ICD10	T43.022D	Self-Harm
ICD10	T43.022S	Self-Harm
ICD10	T43.1X2A	Self-Harm
ICD10	T43.1X2D	Self-Harm
ICD10	T43.1X2S	Self-Harm
ICD10	T43.202A	Self-Harm
ICD10	T43.202D	Self-Harm
ICD10	T43.202S	Self-Harm
ICD10	T43.212A	Self-Harm
ICD10	T43.212D	Self-Harm
ICD10	T43.212S	Self-Harm
ICD10	T43.222A	Self-Harm
ICD10	T43.222D	Self-Harm
ICD10	T43.222S	Self-Harm
ICD10	T43.292A	Self-Harm
ICD10	T43.292D	Self-Harm
ICD10	T43.292S	Self-Harm
ICD10	T43.3X2A	Self-Harm
ICD10	T43.3X2D	Self-Harm
ICD10	T43.3X2S	Self-Harm
ICD10	T43.4X2A	Self-Harm
ICD10	T43.4X2D	Self-Harm
ICD10	T43.4X2S	Self-Harm
ICD10	T43.502A	Self-Harm
ICD10	T43.502D	Self-Harm
ICD10	T43.502S	Self-Harm
ICD10	T43.592A	Self-Harm
ICD10	T43.592D	Self-Harm
ICD10	T43.592S	Self-Harm
ICD10	T43.602A	Self-Harm
ICD10	T43.602D	Self-Harm
ICD10	T43.602S	Self-Harm
ICD10	T43.612A	Self-Harm
ICD10	T43.612D	Self-Harm
ICD10	T43.612S	Self-Harm
ICD10	T43.622A	Self-Harm
ICD10	T43.622D	Self-Harm
ICD10	T43.622S	Self-Harm
ICD10	T43.632A	Self-Harm
ICD10	T43.632D	Self-Harm
ICD10	T43.632S	Self-Harm
ICD10	T43.642A	Self-Harm
ICD10	T43.642D	Self-Harm
ICD10	T43.642S	Self-Harm
ICD10	T43.692A	Self-Harm
ICD10	T43.692D	Self-Harm
ICD10	T43.692S	Self-Harm
ICD10	T43.8X2A	Self-Harm
ICD10	T43.8X2D	Self-Harm
ICD10	T43.8X2S	Self-Harm
ICD10	T43.92XA	Self-Harm
ICD10	T43.92XD	Self-Harm
ICD10	T43.92XS	Self-Harm
ICD10	T44.0X2A	Self-Harm
ICD10	T44.0X2D	Self-Harm
ICD10	T44.0X2S	Self-Harm
ICD10	T44.1X2A	Self-Harm
ICD10	T44.1X2D	Self-Harm
ICD10	T44.1X2S	Self-Harm
ICD10	T44.2X2A	Self-Harm
ICD10	T44.2X2D	Self-Harm
ICD10	T44.2X2S	Self-Harm
ICD10	T44.3X2A	Self-Harm
ICD10	T44.3X2D	Self-Harm
ICD10	T44.3X2S	Self-Harm
ICD10	T44.4X2A	Self-Harm
ICD10	T44.4X2D	Self-Harm
ICD10	T44.4X2S	Self-Harm
ICD10	T44.5X2A	Self-Harm
ICD10	T44.5X2D	Self-Harm
ICD10	T44.5X2S	Self-Harm
ICD10	T44.6X2A	Self-Harm
ICD10	T44.6X2D	Self-Harm
ICD10	T44.6X2S	Self-Harm
ICD10	T44.7X2A	Self-Harm
ICD10	T44.7X2D	Self-Harm
ICD10	T44.7X2S	Self-Harm
ICD10	T44.8X2A	Self-Harm
ICD10	T44.8X2D	Self-Harm
ICD10	T44.8X2S	Self-Harm
ICD10	T44.902A	Self-Harm
ICD10	T44.902D	Self-Harm
ICD10	T44.902S	Self-Harm
ICD10	T44.992A	Self-Harm
ICD10	T44.992D	Self-Harm
ICD10	T44.992S	Self-Harm
ICD10	T45.0X2A	Self-Harm
ICD10	T45.0X2D	Self-Harm
ICD10	T45.0X2S	Self-Harm
ICD10	T45.1X2A	Self-Harm
ICD10	T45.1X2D	Self-Harm
ICD10	T45.1X2S	Self-Harm
ICD10	T45.2X2A	Self-Harm
ICD10	T45.2X2D	Self-Harm
ICD10	T45.2X2S	Self-Harm
ICD10	T45.3X2A	Self-Harm
ICD10	T45.3X2D	Self-Harm
ICD10	T45.3X2S	Self-Harm
ICD10	T45.4X2A	Self-Harm
ICD10	T45.4X2D	Self-Harm
ICD10	T45.4X2S	Self-Harm
ICD10	T45.512A	Self-Harm
ICD10	T45.512D	Self-Harm
ICD10	T45.512S	Self-Harm
ICD10	T45.522A	Self-Harm
ICD10	T45.522D	Self-Harm
ICD10	T45.522S	Self-Harm
ICD10	T45.602A	Self-Harm
ICD10	T45.602D	Self-Harm
ICD10	T45.602S	Self-Harm
ICD10	T45.612A	Self-Harm
ICD10	T45.612D	Self-Harm
ICD10	T45.612S	Self-Harm
ICD10	T45.622A	Self-Harm
ICD10	T45.622D	Self-Harm
ICD10	T45.622S	Self-Harm
ICD10	T45.692A	Self-Harm
ICD10	T45.692D	Self-Harm
ICD10	T45.692S	Self-Harm
ICD10	T45.7X2A	Self-Harm
ICD10	T45.7X2D	Self-Harm
ICD10	T45.7X2S	Self-Harm
ICD10	T45.8X2A	Self-Harm
ICD10	T45.8X2D	Self-Harm
ICD10	T45.8X2S	Self-Harm
ICD10	T45.92XA	Self-Harm
ICD10	T45.92XD	Self-Harm
ICD10	T45.92XS	Self-Harm
ICD10	T46.0X2A	Self-Harm
ICD10	T46.0X2D	Self-Harm
ICD10	T46.0X2S	Self-Harm
ICD10	T46.1X2A	Self-Harm
ICD10	T46.1X2D	Self-Harm
ICD10	T46.1X2S	Self-Harm
ICD10	T46.2X2A	Self-Harm
ICD10	T46.2X2D	Self-Harm
ICD10	T46.2X2S	Self-Harm
ICD10	T46.3X2A	Self-Harm
ICD10	T46.3X2D	Self-Harm
ICD10	T46.3X2S	Self-Harm
ICD10	T46.4X2A	Self-Harm
ICD10	T46.4X2D	Self-Harm
ICD10	T46.4X2S	Self-Harm
ICD10	T46.5X2A	Self-Harm
ICD10	T46.5X2D	Self-Harm
ICD10	T46.5X2S	Self-Harm
ICD10	T46.6X2A	Self-Harm
ICD10	T46.6X2D	Self-Harm
ICD10	T46.6X2S	Self-Harm
ICD10	T46.7X2A	Self-Harm
ICD10	T46.7X2D	Self-Harm
ICD10	T46.7X2S	Self-Harm
ICD10	T46.8X2A	Self-Harm
ICD10	T46.8X2D	Self-Harm
ICD10	T46.8X2S	Self-Harm
ICD10	T46.902A	Self-Harm
ICD10	T46.902D	Self-Harm
ICD10	T46.902S	Self-Harm
ICD10	T46.992A	Self-Harm
ICD10	T46.992D	Self-Harm
ICD10	T46.992S	Self-Harm
ICD10	T47.0X2A	Self-Harm
ICD10	T47.0X2D	Self-Harm
ICD10	T47.0X2S	Self-Harm
ICD10	T47.1X2A	Self-Harm
ICD10	T47.1X2D	Self-Harm
ICD10	T47.1X2S	Self-Harm
ICD10	T47.2X2A	Self-Harm
ICD10	T47.2X2D	Self-Harm
ICD10	T47.2X2S	Self-Harm
ICD10	T47.3X2A	Self-Harm
ICD10	T47.3X2D	Self-Harm
ICD10	T47.3X2S	Self-Harm
ICD10	T47.4X2A	Self-Harm
ICD10	T47.4X2D	Self-Harm
ICD10	T47.4X2S	Self-Harm
ICD10	T47.5X2A	Self-Harm
ICD10	T47.5X2D	Self-Harm
ICD10	T47.5X2S	Self-Harm
ICD10	T47.6X2A	Self-Harm
ICD10	T47.6X2D	Self-Harm
ICD10	T47.6X2S	Self-Harm
ICD10	T47.7X2A	Self-Harm
ICD10	T47.7X2D	Self-Harm
ICD10	T47.7X2S	Self-Harm
ICD10	T47.8X2A	Self-Harm
ICD10	T47.8X2D	Self-Harm
ICD10	T47.8X2S	Self-Harm
ICD10	T47.92XA	Self-Harm
ICD10	T47.92XD	Self-Harm
ICD10	T47.92XS	Self-Harm
ICD10	T48.0X2A	Self-Harm
ICD10	T48.0X2D	Self-Harm
ICD10	T48.0X2S	Self-Harm
ICD10	T48.1X2A	Self-Harm
ICD10	T48.1X2D	Self-Harm
ICD10	T48.1X2S	Self-Harm
ICD10	T48.202A	Self-Harm
ICD10	T48.202D	Self-Harm
ICD10	T48.202S	Self-Harm
ICD10	T48.292A	Self-Harm
ICD10	T48.292D	Self-Harm
ICD10	T48.292S	Self-Harm
ICD10	T48.3X2A	Self-Harm
ICD10	T48.3X2D	Self-Harm
ICD10	T48.3X2S	Self-Harm
ICD10	T48.4X2A	Self-Harm
ICD10	T48.4X2D	Self-Harm
ICD10	T48.4X2S	Self-Harm
ICD10	T48.5X2A	Self-Harm
ICD10	T48.5X2D	Self-Harm
ICD10	T48.5X2S	Self-Harm
ICD10	T48.6X2A	Self-Harm
ICD10	T48.6X2D	Self-Harm
ICD10	T48.6X2S	Self-Harm
ICD10	T48.902A	Self-Harm
ICD10	T48.902D	Self-Harm
ICD10	T48.902S	Self-Harm
ICD10	T48.992A	Self-Harm
ICD10	T48.992D	Self-Harm
ICD10	T48.992S	Self-Harm
ICD10	T49.0X2A	Self-Harm
ICD10	T49.0X2D	Self-Harm
ICD10	T49.0X2S	Self-Harm
ICD10	T49.1X2A	Self-Harm
ICD10	T49.1X2D	Self-Harm
ICD10	T49.1X2S	Self-Harm
ICD10	T49.2X2A	Self-Harm
ICD10	T49.2X2D	Self-Harm
ICD10	T49.2X2S	Self-Harm
ICD10	T49.3X2A	Self-Harm
ICD10	T49.3X2D	Self-Harm
ICD10	T49.3X2S	Self-Harm
ICD10	T49.4X2A	Self-Harm
ICD10	T49.4X2D	Self-Harm
ICD10	T49.4X2S	Self-Harm
ICD10	T49.5X2A	Self-Harm
ICD10	T49.5X2D	Self-Harm
ICD10	T49.5X2S	Self-Harm
ICD10	T49.6X2A	Self-Harm
ICD10	T49.6X2D	Self-Harm
ICD10	T49.6X2S	Self-Harm
ICD10	T49.7X2A	Self-Harm
ICD10	T49.7X2D	Self-Harm
ICD10	T49.7X2S	Self-Harm
ICD10	T49.8X2A	Self-Harm
ICD10	T49.8X2D	Self-Harm
ICD10	T49.8X2S	Self-Harm
ICD10	T49.92XA	Self-Harm
ICD10	T49.92XD	Self-Harm
ICD10	T49.92XS	Self-Harm
ICD10	T50.0X2A	Self-Harm
ICD10	T50.0X2D	Self-Harm
ICD10	T50.0X2S	Self-Harm
ICD10	T50.1X2A	Self-Harm
ICD10	T50.1X2D	Self-Harm
ICD10	T50.1X2S	Self-Harm
ICD10	T50.2X2A	Self-Harm
ICD10	T50.2X2D	Self-Harm
ICD10	T50.2X2S	Self-Harm
ICD10	T50.3X2A	Self-Harm
ICD10	T50.3X2D	Self-Harm
ICD10	T50.3X2S	Self-Harm
ICD10	T50.4X2A	Self-Harm
ICD10	T50.4X2D	Self-Harm
ICD10	T50.4X2S	Self-Harm
ICD10	T50.5X2A	Self-Harm
ICD10	T50.5X2D	Self-Harm
ICD10	T50.5X2S	Self-Harm
ICD10	T50.6X2A	Self-Harm
ICD10	T50.6X2D	Self-Harm
ICD10	T50.6X2S	Self-Harm
ICD10	T50.7X2A	Self-Harm
ICD10	T50.7X2D	Self-Harm
ICD10	T50.7X2S	Self-Harm
ICD10	T50.8X2A	Self-Harm
ICD10	T50.8X2D	Self-Harm
ICD10	T50.8X2S	Self-Harm
ICD10	T50.A12A	Self-Harm
ICD10	T50.A12D	Self-Harm
ICD10	T50.A12S	Self-Harm
ICD10	T50.A22A	Self-Harm
ICD10	T50.A22D	Self-Harm
ICD10	T50.A22S	Self-Harm
ICD10	T50.A92A	Self-Harm
ICD10	T50.A92D	Self-Harm
ICD10	T50.A92S	Self-Harm
ICD10	T50.B12A	Self-Harm
ICD10	T50.B12D	Self-Harm
ICD10	T50.B12S	Self-Harm
ICD10	T50.B92A	Self-Harm
ICD10	T50.B92D	Self-Harm
ICD10	T50.B92S	Self-Harm
ICD10	T50.Z12A	Self-Harm
ICD10	T50.Z12D	Self-Harm
ICD10	T50.Z12S	Self-Harm
ICD10	T50.Z92A	Self-Harm
ICD10	T50.Z92D	Self-Harm
ICD10	T50.Z92S	Self-Harm
ICD10	T50.902A	Self-Harm
ICD10	T50.902D	Self-Harm
ICD10	T50.902S	Self-Harm
ICD10	T50.912A	Self-Harm
ICD10	T50.912D	Self-Harm
ICD10	T50.912S	Self-Harm
ICD10	T50.992A	Self-Harm
ICD10	T50.992D	Self-Harm
ICD10	T50.992S	Self-Harm
ICD10	T51.0X2A	Self-Harm
ICD10	T51.0X2D	Self-Harm
ICD10	T51.0X2S	Self-Harm
ICD10	T51.1X2A	Self-Harm
ICD10	T51.1X2D	Self-Harm
ICD10	T51.1X2S	Self-Harm
ICD10	T51.2X2A	Self-Harm
ICD10	T51.2X2D	Self-Harm
ICD10	T51.2X2S	Self-Harm
ICD10	T51.3X2A	Self-Harm
ICD10	T51.3X2D	Self-Harm
ICD10	T51.3X2S	Self-Harm
ICD10	T51.8X2A	Self-Harm
ICD10	T51.8X2D	Self-Harm
ICD10	T51.8X2S	Self-Harm
ICD10	T51.92XA	Self-Harm
ICD10	T51.92XD	Self-Harm
ICD10	T51.92XS	Self-Harm
ICD10	T52.0X2A	Self-Harm
ICD10	T52.0X2D	Self-Harm
ICD10	T52.0X2S	Self-Harm
ICD10	T52.1X2A	Self-Harm
ICD10	T52.1X2D	Self-Harm
ICD10	T52.1X2S	Self-Harm
ICD10	T52.2X2A	Self-Harm
ICD10	T52.2X2D	Self-Harm
ICD10	T52.2X2S	Self-Harm
ICD10	T52.3X2A	Self-Harm
ICD10	T52.3X2D	Self-Harm
ICD10	T52.3X2S	Self-Harm
ICD10	T52.4X2A	Self-Harm
ICD10	T52.4X2D	Self-Harm
ICD10	T52.4X2S	Self-Harm
ICD10	T52.8X2A	Self-Harm
ICD10	T52.8X2D	Self-Harm
ICD10	T52.8X2S	Self-Harm
ICD10	T52.92XA	Self-Harm
ICD10	T52.92XD	Self-Harm
ICD10	T52.92XS	Self-Harm
ICD10	T53.0X2A	Self-Harm
ICD10	T53.0X2D	Self-Harm
ICD10	T53.0X2S	Self-Harm
ICD10	T53.1X2A	Self-Harm
ICD10	T53.1X2D	Self-Harm
ICD10	T53.1X2S	Self-Harm
ICD10	T53.2X2A	Self-Harm
ICD10	T53.2X2D	Self-Harm
ICD10	T53.2X2S	Self-Harm
ICD10	T53.3X2A	Self-Harm
ICD10	T53.3X2D	Self-Harm
ICD10	T53.3X2S	Self-Harm
ICD10	T53.4X2A	Self-Harm
ICD10	T53.4X2D	Self-Harm
ICD10	T53.4X2S	Self-Harm
ICD10	T53.5X2A	Self-Harm
ICD10	T53.5X2D	Self-Harm
ICD10	T53.5X2S	Self-Harm
ICD10	T53.6X2A	Self-Harm
ICD10	T53.6X2D	Self-Harm
ICD10	T53.6X2S	Self-Harm
ICD10	T53.7X2A	Self-Harm
ICD10	T53.7X2D	Self-Harm
ICD10	T53.7X2S	Self-Harm
ICD10	T53.92XA	Self-Harm
ICD10	T53.92XD	Self-Harm
ICD10	T53.92XS	Self-Harm
ICD10	T54.0X2A	Self-Harm
ICD10	T54.0X2D	Self-Harm
ICD10	T54.0X2S	Self-Harm
ICD10	T54.1X2A	Self-Harm
ICD10	T54.1X2D	Self-Harm
ICD10	T54.1X2S	Self-Harm
ICD10	T54.2X2A	Self-Harm
ICD10	T54.2X2D	Self-Harm
ICD10	T54.2X2S	Self-Harm
ICD10	T54.3X2A	Self-Harm
ICD10	T54.3X2D	Self-Harm
ICD10	T54.3X2S	Self-Harm
ICD10	T54.92XA	Self-Harm
ICD10	T54.92XD	Self-Harm
ICD10	T54.92XS	Self-Harm
ICD10	T55.0X2A	Self-Harm
ICD10	T55.0X2D	Self-Harm
ICD10	T55.0X2S	Self-Harm
ICD10	T55.1X2A	Self-Harm
ICD10	T55.1X2D	Self-Harm
ICD10	T55.1X2S	Self-Harm
ICD10	T56.0X2A	Self-Harm
ICD10	T56.0X2D	Self-Harm
ICD10	T56.0X2S	Self-Harm
ICD10	T56.1X2A	Self-Harm
ICD10	T56.1X2D	Self-Harm
ICD10	T56.1X2S	Self-Harm
ICD10	T56.2X2A	Self-Harm
ICD10	T56.2X2D	Self-Harm
ICD10	T56.2X2S	Self-Harm
ICD10	T56.3X2A	Self-Harm
ICD10	T56.3X2D	Self-Harm
ICD10	T56.3X2S	Self-Harm
ICD10	T56.4X2A	Self-Harm
ICD10	T56.4X2D	Self-Harm
ICD10	T56.4X2S	Self-Harm
ICD10	T56.5X2A	Self-Harm
ICD10	T56.5X2D	Self-Harm
ICD10	T56.5X2S	Self-Harm
ICD10	T56.6X2A	Self-Harm
ICD10	T56.6X2D	Self-Harm
ICD10	T56.6X2S	Self-Harm
ICD10	T56.7X2A	Self-Harm
ICD10	T56.7X2D	Self-Harm
ICD10	T56.7X2S	Self-Harm
ICD10	T56.812A	Self-Harm
ICD10	T56.812D	Self-Harm
ICD10	T56.812S	Self-Harm
ICD10	T56.892A	Self-Harm
ICD10	T56.892D	Self-Harm
ICD10	T56.892S	Self-Harm
ICD10	T56.92XA	Self-Harm
ICD10	T56.92XD	Self-Harm
ICD10	T56.92XS	Self-Harm
ICD10	T57.0X2A	Self-Harm
ICD10	T57.0X2D	Self-Harm
ICD10	T57.0X2S	Self-Harm
ICD10	T57.1X2A	Self-Harm
ICD10	T57.1X2D	Self-Harm
ICD10	T57.1X2S	Self-Harm
ICD10	T57.2X2A	Self-Harm
ICD10	T57.2X2D	Self-Harm
ICD10	T57.2X2S	Self-Harm
ICD10	T57.3X2A	Self-Harm
ICD10	T57.3X2D	Self-Harm
ICD10	T57.3X2S	Self-Harm
ICD10	T57.8X2A	Self-Harm
ICD10	T57.8X2D	Self-Harm
ICD10	T57.8X2S	Self-Harm
ICD10	T57.92XA	Self-Harm
ICD10	T57.92XD	Self-Harm
ICD10	T57.92XS	Self-Harm
ICD10	T58.02XA	Self-Harm
ICD10	T58.02XD	Self-Harm
ICD10	T58.02XS	Self-Harm
ICD10	T58.12XA	Self-Harm
ICD10	T58.12XD	Self-Harm
ICD10	T58.12XS	Self-Harm
ICD10	T58.2X2A	Self-Harm
ICD10	T58.2X2D	Self-Harm
ICD10	T58.2X2S	Self-Harm
ICD10	T58.8X2A	Self-Harm
ICD10	T58.8X2D	Self-Harm
ICD10	T58.8X2S	Self-Harm
ICD10	T58.92XA	Self-Harm
ICD10	T58.92XD	Self-Harm
ICD10	T58.92XS	Self-Harm
ICD10	T59.0X2A	Self-Harm
ICD10	T59.0X2D	Self-Harm
ICD10	T59.0X2S	Self-Harm
ICD10	T59.1X2A	Self-Harm
ICD10	T59.1X2D	Self-Harm
ICD10	T59.1X2S	Self-Harm
ICD10	T59.2X2A	Self-Harm
ICD10	T59.2X2D	Self-Harm
ICD10	T59.2X2S	Self-Harm
ICD10	T59.3X2A	Self-Harm
ICD10	T59.3X2D	Self-Harm
ICD10	T59.3X2S	Self-Harm
ICD10	T59.4X2A	Self-Harm
ICD10	T59.4X2D	Self-Harm
ICD10	T59.4X2S	Self-Harm
ICD10	T59.5X2A	Self-Harm
ICD10	T59.5X2D	Self-Harm
ICD10	T59.5X2S	Self-Harm
ICD10	T59.6X2A	Self-Harm
ICD10	T59.6X2D	Self-Harm
ICD10	T59.6X2S	Self-Harm
ICD10	T59.7X2A	Self-Harm
ICD10	T59.7X2D	Self-Harm
ICD10	T59.7X2S	Self-Harm
ICD10	T59.812A	Self-Harm
ICD10	T59.812D	Self-Harm
ICD10	T59.812S	Self-Harm
ICD10	T59.892A	Self-Harm
ICD10	T59.892D	Self-Harm
ICD10	T59.892S	Self-Harm
ICD10	T59.92XA	Self-Harm
ICD10	T59.92XD	Self-Harm
ICD10	T59.92XS	Self-Harm
ICD10	T60.0X2A	Self-Harm
ICD10	T60.0X2D	Self-Harm
ICD10	T60.0X2S	Self-Harm
ICD10	T60.1X2A	Self-Harm
ICD10	T60.1X2D	Self-Harm
ICD10	T60.1X2S	Self-Harm
ICD10	T60.2X2A	Self-Harm
ICD10	T60.2X2D	Self-Harm
ICD10	T60.2X2S	Self-Harm
ICD10	T60.3X2A	Self-Harm
ICD10	T60.3X2D	Self-Harm
ICD10	T60.3X2S	Self-Harm
ICD10	T60.4X2A	Self-Harm
ICD10	T60.4X2D	Self-Harm
ICD10	T60.4X2S	Self-Harm
ICD10	T60.8X2A	Self-Harm
ICD10	T60.8X2D	Self-Harm
ICD10	T60.8X2S	Self-Harm
ICD10	T60.92XA	Self-Harm
ICD10	T60.92XD	Self-Harm
ICD10	T60.92XS	Self-Harm
ICD10	T61.02XA	Self-Harm
ICD10	T61.02XD	Self-Harm
ICD10	T61.02XS	Self-Harm
ICD10	T61.12XA	Self-Harm
ICD10	T61.12XD	Self-Harm
ICD10	T61.12XS	Self-Harm
ICD10	T61.772A	Self-Harm
ICD10	T61.772D	Self-Harm
ICD10	T61.772S	Self-Harm
ICD10	T61.782A	Self-Harm
ICD10	T61.782D	Self-Harm
ICD10	T61.782S	Self-Harm
ICD10	T61.8X2A	Self-Harm
ICD10	T61.8X2D	Self-Harm
ICD10	T61.8X2S	Self-Harm
ICD10	T61.92XA	Self-Harm
ICD10	T61.92XD	Self-Harm
ICD10	T61.92XS	Self-Harm
ICD10	T62.0X2A	Self-Harm
ICD10	T62.0X2D	Self-Harm
ICD10	T62.0X2S	Self-Harm
ICD10	T62.1X2A	Self-Harm
ICD10	T62.1X2D	Self-Harm
ICD10	T62.1X2S	Self-Harm
ICD10	T62.2X2A	Self-Harm
ICD10	T62.2X2D	Self-Harm
ICD10	T62.2X2S	Self-Harm
ICD10	T62.8X2A	Self-Harm
ICD10	T62.8X2D	Self-Harm
ICD10	T62.8X2S	Self-Harm
ICD10	T62.92XA	Self-Harm
ICD10	T62.92XD	Self-Harm
ICD10	T62.92XS	Self-Harm
ICD10	T63.002A	Self-Harm
ICD10	T63.002D	Self-Harm
ICD10	T63.002S	Self-Harm
ICD10	T63.012A	Self-Harm
ICD10	T63.012D	Self-Harm
ICD10	T63.012S	Self-Harm
ICD10	T63.022A	Self-Harm
ICD10	T63.022D	Self-Harm
ICD10	T63.022S	Self-Harm
ICD10	T63.032A	Self-Harm
ICD10	T63.032D	Self-Harm
ICD10	T63.032S	Self-Harm
ICD10	T63.042A	Self-Harm
ICD10	T63.042D	Self-Harm
ICD10	T63.042S	Self-Harm
ICD10	T63.062A	Self-Harm
ICD10	T63.062D	Self-Harm
ICD10	T63.062S	Self-Harm
ICD10	T63.072A	Self-Harm
ICD10	T63.072D	Self-Harm
ICD10	T63.072S	Self-Harm
ICD10	T63.082A	Self-Harm
ICD10	T63.082D	Self-Harm
ICD10	T63.082S	Self-Harm
ICD10	T63.092A	Self-Harm
ICD10	T63.092D	Self-Harm
ICD10	T63.092S	Self-Harm
ICD10	T63.112A	Self-Harm
ICD10	T63.112D	Self-Harm
ICD10	T63.112S	Self-Harm
ICD10	T63.122A	Self-Harm
ICD10	T63.122D	Self-Harm
ICD10	T63.122S	Self-Harm
ICD10	T63.192A	Self-Harm
ICD10	T63.192D	Self-Harm
ICD10	T63.192S	Self-Harm
ICD10	T63.2X2A	Self-Harm
ICD10	T63.2X2D	Self-Harm
ICD10	T63.2X2S	Self-Harm
ICD10	T63.302A	Self-Harm
ICD10	T63.302D	Self-Harm
ICD10	T63.302S	Self-Harm
ICD10	T63.312A	Self-Harm
ICD10	T63.312D	Self-Harm
ICD10	T63.312S	Self-Harm
ICD10	T63.322A	Self-Harm
ICD10	T63.322D	Self-Harm
ICD10	T63.322S	Self-Harm
ICD10	T63.332A	Self-Harm
ICD10	T63.332D	Self-Harm
ICD10	T63.332S	Self-Harm
ICD10	T63.392A	Self-Harm
ICD10	T63.392D	Self-Harm
ICD10	T63.392S	Self-Harm
ICD10	T63.412A	Self-Harm
ICD10	T63.412D	Self-Harm
ICD10	T63.412S	Self-Harm
ICD10	T63.422A	Self-Harm
ICD10	T63.422D	Self-Harm
ICD10	T63.422S	Self-Harm
ICD10	T63.432A	Self-Harm
ICD10	T63.432D	Self-Harm
ICD10	T63.432S	Self-Harm
ICD10	T63.442A	Self-Harm
ICD10	T63.442D	Self-Harm
ICD10	T63.442S	Self-Harm
ICD10	T63.452A	Self-Harm
ICD10	T63.452D	Self-Harm
ICD10	T63.452S	Self-Harm
ICD10	T63.462A	Self-Harm
ICD10	T63.462D	Self-Harm
ICD10	T63.462S	Self-Harm
ICD10	T63.482A	Self-Harm
ICD10	T63.482D	Self-Harm
ICD10	T63.482S	Self-Harm
ICD10	T63.512A	Self-Harm
ICD10	T63.512D	Self-Harm
ICD10	T63.512S	Self-Harm
ICD10	T63.592A	Self-Harm
ICD10	T63.592D	Self-Harm
ICD10	T63.592S	Self-Harm
ICD10	T63.612A	Self-Harm
ICD10	T63.612D	Self-Harm
ICD10	T63.612S	Self-Harm
ICD10	T63.622A	Self-Harm
ICD10	T63.622D	Self-Harm
ICD10	T63.622S	Self-Harm
ICD10	T63.632A	Self-Harm
ICD10	T63.632D	Self-Harm
ICD10	T63.632S	Self-Harm
ICD10	T63.692A	Self-Harm
ICD10	T63.692D	Self-Harm
ICD10	T63.692S	Self-Harm
ICD10	T63.712A	Self-Harm
ICD10	T63.712D	Self-Harm
ICD10	T63.712S	Self-Harm
ICD10	T63.792A	Self-Harm
ICD10	T63.792D	Self-Harm
ICD10	T63.792S	Self-Harm
ICD10	T63.812A	Self-Harm
ICD10	T63.812D	Self-Harm
ICD10	T63.812S	Self-Harm
ICD10	T63.822A	Self-Harm
ICD10	T63.822D	Self-Harm
ICD10	T63.822S	Self-Harm
ICD10	T63.832A	Self-Harm
ICD10	T63.832D	Self-Harm
ICD10	T63.832S	Self-Harm
ICD10	T63.892A	Self-Harm
ICD10	T63.892D	Self-Harm
ICD10	T63.892S	Self-Harm
ICD10	T63.92XA	Self-Harm
ICD10	T63.92XD	Self-Harm
ICD10	T63.92XS	Self-Harm
ICD10	T64.02XA	Self-Harm
ICD10	T64.02XD	Self-Harm
ICD10	T64.02XS	Self-Harm
ICD10	T64.82XA	Self-Harm
ICD10	T64.82XD	Self-Harm
ICD10	T64.82XS	Self-Harm
ICD10	T65.0X2A	Self-Harm
ICD10	T65.0X2D	Self-Harm
ICD10	T65.0X2S	Self-Harm
ICD10	T65.1X2A	Self-Harm
ICD10	T65.1X2D	Self-Harm
ICD10	T65.1X2S	Self-Harm
ICD10	T65.212A	Self-Harm
ICD10	T65.212D	Self-Harm
ICD10	T65.212S	Self-Harm
ICD10	T65.222A	Self-Harm
ICD10	T65.222D	Self-Harm
ICD10	T65.222S	Self-Harm
ICD10	T65.292A	Self-Harm
ICD10	T65.292D	Self-Harm
ICD10	T65.292S	Self-Harm
ICD10	T65.3X2A	Self-Harm
ICD10	T65.3X2D	Self-Harm
ICD10	T65.3X2S	Self-Harm
ICD10	T65.4X2A	Self-Harm
ICD10	T65.4X2D	Self-Harm
ICD10	T65.4X2S	Self-Harm
ICD10	T65.5X2A	Self-Harm
ICD10	T65.5X2D	Self-Harm
ICD10	T65.5X2S	Self-Harm
ICD10	T65.6X2A	Self-Harm
ICD10	T65.6X2D	Self-Harm
ICD10	T65.6X2S	Self-Harm
ICD10	T65.812A	Self-Harm
ICD10	T65.812D	Self-Harm
ICD10	T65.812S	Self-Harm
ICD10	T65.822A	Self-Harm
ICD10	T65.822D	Self-Harm
ICD10	T65.822S	Self-Harm
ICD10	T65.832A	Self-Harm
ICD10	T65.832D	Self-Harm
ICD10	T65.832S	Self-Harm
ICD10	T65.892A	Self-Harm
ICD10	T65.892D	Self-Harm
ICD10	T65.892S	Self-Harm
ICD10	T65.92XA	Self-Harm
ICD10	T65.92XD	Self-Harm
ICD10	T65.92XS	Self-Harm
ICD10	T71.112A	Self-Harm
ICD10	T71.112D	Self-Harm
ICD10	T71.112S	Self-Harm
ICD10	T71.122A	Self-Harm
ICD10	T71.122D	Self-Harm
ICD10	T71.122S	Self-Harm
ICD10	T71.132A	Self-Harm
ICD10	T71.132D	Self-Harm
ICD10	T71.132S	Self-Harm
ICD10	T71.152A	Self-Harm
ICD10	T71.152D	Self-Harm
ICD10	T71.152S	Self-Harm
ICD10	T71.162A	Self-Harm
ICD10	T71.162D	Self-Harm
ICD10	T71.162S	Self-Harm
ICD10	T71.192A	Self-Harm
ICD10	T71.192D	Self-Harm
ICD10	T71.192S	Self-Harm
ICD10	T71.222A	Self-Harm
ICD10	T71.222D	Self-Harm
ICD10	T71.222S	Self-Harm
ICD10	T71.232A	Self-Harm
ICD10	T71.232D	Self-Harm
ICD10	T71.232S	Self-Harm
ICD10	X71.0XXA	Self-Harm
ICD10	X71.0XXD	Self-Harm
ICD10	X71.0XXS	Self-Harm
ICD10	X71.1XXA	Self-Harm
ICD10	X71.1XXD	Self-Harm
ICD10	X71.1XXS	Self-Harm
ICD10	X71.2XXA	Self-Harm
ICD10	X71.2XXD	Self-Harm
ICD10	X71.2XXS	Self-Harm
ICD10	X71.3XXA	Self-Harm
ICD10	X71.3XXD	Self-Harm
ICD10	X71.3XXS	Self-Harm
ICD10	X71.8XXA	Self-Harm
ICD10	X71.8XXD	Self-Harm
ICD10	X71.8XXS	Self-Harm
ICD10	X71.9XXA	Self-Harm
ICD10	X71.9XXD	Self-Harm
ICD10	X71.9XXS	Self-Harm
ICD10	X72.XXXA	Self-Harm
ICD10	X72.XXXD	Self-Harm
ICD10	X72.XXXS	Self-Harm
ICD10	X73.0XXA	Self-Harm
ICD10	X73.0XXD	Self-Harm
ICD10	X73.0XXS	Self-Harm
ICD10	X73.1XXA	Self-Harm
ICD10	X73.1XXD	Self-Harm
ICD10	X73.1XXS	Self-Harm
ICD10	X73.2XXA	Self-Harm
ICD10	X73.2XXD	Self-Harm
ICD10	X73.2XXS	Self-Harm
ICD10	X73.8XXA	Self-Harm
ICD10	X73.8XXD	Self-Harm
ICD10	X73.8XXS	Self-Harm
ICD10	X73.9XXA	Self-Harm
ICD10	X73.9XXD	Self-Harm
ICD10	X73.9XXS	Self-Harm
ICD10	X74.01XA	Self-Harm
ICD10	X74.01XD	Self-Harm
ICD10	X74.01XS	Self-Harm
ICD10	X74.02XA	Self-Harm
ICD10	X74.02XD	Self-Harm
ICD10	X74.02XS	Self-Harm
ICD10	X74.09XA	Self-Harm
ICD10	X74.09XD	Self-Harm
ICD10	X74.09XS	Self-Harm
ICD10	X74.8XXA	Self-Harm
ICD10	X74.8XXD	Self-Harm
ICD10	X74.8XXS	Self-Harm
ICD10	X74.9XXA	Self-Harm
ICD10	X74.9XXD	Self-Harm
ICD10	X74.9XXS	Self-Harm
ICD10	X75.XXXA	Self-Harm
ICD10	X75.XXXD	Self-Harm
ICD10	X75.XXXS	Self-Harm
ICD10	X76.XXXA	Self-Harm
ICD10	X76.XXXD	Self-Harm
ICD10	X76.XXXS	Self-Harm
ICD10	X77.0XXA	Self-Harm
ICD10	X77.0XXD	Self-Harm
ICD10	X77.0XXS	Self-Harm
ICD10	X77.1XXA	Self-Harm
ICD10	X77.1XXD	Self-Harm
ICD10	X77.1XXS	Self-Harm
ICD10	X77.2XXA	Self-Harm
ICD10	X77.2XXD	Self-Harm
ICD10	X77.2XXS	Self-Harm
ICD10	X77.3XXA	Self-Harm
ICD10	X77.3XXD	Self-Harm
ICD10	X77.3XXS	Self-Harm
ICD10	X77.8XXA	Self-Harm
ICD10	X77.8XXD	Self-Harm
ICD10	X77.8XXS	Self-Harm
ICD10	X77.9XXA	Self-Harm
ICD10	X77.9XXD	Self-Harm
ICD10	X77.9XXS	Self-Harm
ICD10	X78.0XXA	Self-Harm
ICD10	X78.0XXD	Self-Harm
ICD10	X78.0XXS	Self-Harm
ICD10	X78.1XXA	Self-Harm
ICD10	X78.1XXD	Self-Harm
ICD10	X78.1XXS	Self-Harm
ICD10	X78.2XXA	Self-Harm
ICD10	X78.2XXD	Self-Harm
ICD10	X78.2XXS	Self-Harm
ICD10	X78.8XXA	Self-Harm
ICD10	X78.8XXD	Self-Harm
ICD10	X78.8XXS	Self-Harm
ICD10	X78.9XXA	Self-Harm
ICD10	X78.9XXD	Self-Harm
ICD10	X78.9XXS	Self-Harm
ICD10	X79.XXXA	Self-Harm
ICD10	X79.XXXD	Self-Harm
ICD10	X79.XXXS	Self-Harm
ICD10	X80.XXXA	Self-Harm
ICD10	X80.XXXD	Self-Harm
ICD10	X80.XXXS	Self-Harm
ICD10	X81.0XXA	Self-Harm
ICD10	X81.0XXD	Self-Harm
ICD10	X81.0XXS	Self-Harm
ICD10	X81.1XXA	Self-Harm
ICD10	X81.1XXD	Self-Harm
ICD10	X81.1XXS	Self-Harm
ICD10	X81.8XXA	Self-Harm
ICD10	X81.8XXD	Self-Harm
ICD10	X81.8XXS	Self-Harm
ICD10	X82.0XXA	Self-Harm
ICD10	X82.0XXD	Self-Harm
ICD10	X82.0XXS	Self-Harm
ICD10	X82.1XXA	Self-Harm
ICD10	X82.1XXD	Self-Harm
ICD10	X82.1XXS	Self-Harm
ICD10	X82.2XXA	Self-Harm
ICD10	X82.2XXD	Self-Harm
ICD10	X82.2XXS	Self-Harm
ICD10	X82.8XXA	Self-Harm
ICD10	X82.8XXD	Self-Harm
ICD10	X82.8XXS	Self-Harm
ICD10	X83.0XXA	Self-Harm
ICD10	X83.0XXD	Self-Harm
ICD10	X83.0XXS	Self-Harm
ICD10	X83.1XXA	Self-Harm
ICD10	X83.1XXD	Self-Harm
ICD10	X83.1XXS	Self-Harm
ICD10	X83.2XXA	Self-Harm
ICD10	X83.2XXD	Self-Harm
ICD10	X83.2XXS	Self-Harm
ICD10	X83.8XXA	Self-Harm
ICD10	X83.8XXD	Self-Harm
ICD10	X83.8XXS	Self-Harm
ICD10	Z91.5	Self-Harm
ICD10	Z91.52	Self-Harm
